# Supplementary material for: Effects of Hypoxia and Reoxygenation on Hypoxia-Responsive Genes, Physiological and Biochemical Indices in Hybrid Catfish (Pelteobagrus vachelli ♀ × Leiocassis longirostris ♂)
Source: Biology (Basel). 2025 Jul 23;14(8):915. doi: 10.3390/biology14080915 (PMC12383296; doi:10.3390/biology14080915)
Supplement: Supplementary file 1 [file biology-14-00915-s001.zip]

Archive with 1 entries (1 files):
- biology-3709081-supplementary.pdf
